# Supplementary material for: Circulating Cell-Free DNA as Biomarker of Taxane Resistance in Metastatic Castration-Resistant Prostate Cancer
Source: Cancers (Basel). 2021 Aug 12;13(16):4055. doi: 10.3390/cancers13164055 (PMC8391478; doi:10.3390/cancers13164055)
Supplement: Supplementary file 1 [file cancers-13-04055-s001.zip]

Archive with 1 entries (1 files):
- cancers-1328462-supplementary.pdf
